# Supplementary material for: Interaction Between Duddingtonia flagrans and Pochonia chlamydosporia for the Biological Control of Bovine Gastrointestinal Nematodes
Source: Microorganisms. 2025 Dec 30;14(1):85. doi: 10.3390/microorganisms14010085 (PMC12843830; doi:10.3390/microorganisms14010085)
Supplement: Supplementary file 1 [file microorganisms-14-00085-s001.zip]

Archive with 1 entries (1 files):
- microorganisms-4043837-supplementary.pdf
